# Supplementary material for: Overexpression of Activated AMPK in the Anopheles stephensi Midgut Impacts Mosquito Metabolism, Reproduction and Plasmodium Resistance
Source: Genes (Basel). 2021 Jan 19;12(1):119. doi: 10.3390/genes12010119 (PMC7835765; doi:10.3390/genes12010119)
Supplement: Supplementary file 1 [file genes-12-00119-s001.zip]

Archive with 8 entries (8 files):
- Figure S1.TIF
- Figure S2.TIF
- Figure S3.TIF
- Figure S4.TIF
- Figure S5.TIF
- Figure S6.TIF
- Figure S7.TIF
- Table S1.TIF
